# Supplementary material for: NK Cells Acquire CCR5 and CXCR4 by Trogocytosis in People Living with HIV-1
Source: Vaccines (Basel). 2022 Apr 28;10(5):688. doi: 10.3390/vaccines10050688 (PMC9145773; doi:10.3390/vaccines10050688)
Supplement: Supplementary file 1 [file vaccines-10-00688-s001.zip]

Archive with 1 entries (1 files):
- vaccines-1660525-supplementary.pdf
